# Supplementary material for: Effect of Distress, Anxiety, and Depressive Symptoms on SARS-CoV-2 mRNA BNT162b2 Vaccine Efficacy in Cancer Patients
Source: Cancers (Basel). 2024 Nov 29;16(23):4012. doi: 10.3390/cancers16234012 (PMC11640422; doi:10.3390/cancers16234012)
Supplement: Supplementary file 1 [file cancers-16-04012-s001.zip]

Archive with 1 entries (1 files):
- cancers-3308929-supplementary.pdf
